# Supplementary material for: KLF6 and STAT3 co-occupy regulatory DNA and functionally synergize to promote axon growth in CNS neurons
Source: Sci Rep. 2018 Aug 22;8:12565. doi: 10.1038/s41598-018-31101-5 (PMC6105645; doi:10.1038/s41598-018-31101-5)
Supplement: Supplementary file 2 — Supplementary table 1 [file 41598_2018_31101_MOESM2_ESM.xlsx]

## Sheet: siggenes_ballgown
Gene name	Adjusted fold change	pval	qval
AABR07054460.8	16.0442	0.0384288	0.784976
Klf6	11.8045	0.000243177	0.337006
Ahnak	3.92999	0.00187892	0.567618
Lgals1	3.82453	0.0148498	0.754262
S100a11	2.91239	0.00662934	0.61141
Anxa2	2.89504	0.00597166	0.601473
Ctxn2	2.89009	0.000185103	0.337006
S100a4	2.85468	0.00910023	0.66974
Tnrc6b	2.58496	0.000515315	0.417176
LOC100910304	2.23955	0.00474276	0.601473
Anxa1	2.19339	0.00244548	0.567618
Ccnd1	2.18848	0.00172123	0.567618
AABR07019399.1	2.06684	0.00719826	0.629349
Tspan17	2.0409	0.0340951	0.772528
Tagln2	1.98453	0.00550396	0.601473
Stk38	1.94361	0.0497971	0.811661
Tpm4	1.89291	0.0236846	0.754262
Cd9	1.86757	0.0490811	0.811256
Lrrc51	1.8306	0.0443175	0.806257
S100a10	1.82296	0.0112656	0.736524
Ramp1	1.78682	0.0220517	0.754262
LOC103693457	1.77407	0.0476344	0.807043
Tppp3	1.77072	0.0192385	0.754262
Rps4x	1.76569	0.0455672	0.807043
Clic1	1.71598	0.0079586	0.665239
Hebp1	1.69948	0.00363598	0.601473
Lgals3	1.69292	0.0219141	0.754262
Arpc1b	1.66634	0.00472907	0.601473
Zfp37	1.66061	0.0267098	0.754262
Ebpl	1.63072	0.0320498	0.760109
Fdxacb1	1.6292	0.0125658	0.753881
Fstl1	1.59323	0.00528622	0.601473
Ndrg1	1.58251	0.0155912	0.754262
Ptrf	1.57579	0.0183206	0.754262
Sh3bgrl3	1.553	0.00528824	0.601473
LOC100911993	1.54485	0.0298639	0.754262
Akap12	1.54443	0.00859177	0.668694
Glipr2	1.52627	0.0220641	0.754262
Trpv2	1.52566	0.0223026	0.754262
Cast	1.51892	0.0262356	0.754262
Rdh11	1.50366	0.00998685	0.695027
Krtcap2	1.50337	0.00803473	0.665239
Ube2j1	1.49747	0.00505411	0.601473
Vat1	1.49191	0.00329051	0.598055
Fabp5	1.48681	0.0394813	0.784976
Sars	1.48126	0.00180348	0.567618
Ano10	1.47902	0.00134922	0.546133
Capn2	1.46668	0.00627395	0.601473
Mob3a	1.46129	0.0236587	0.754262
Exo5	1.45389	0.0216322	0.754262
Tmsbl1	1.45278	0.0460604	0.807043
Anxa7	1.45116	0.00953888	0.681375
Sfxn3	1.44753	0.00853985	0.668694
Cyb561	1.44563	0.0135151	0.753881
Ctps2	1.44397	0.0310219	0.760109
Leprot	1.4371	0.0379269	0.784249
Vcan	1.43702	0.0290899	0.754262
Tmem141	1.43043	0.0216994	0.754262
RGD1308428	1.43038	0.00641892	0.60738
Optn	1.4299	0.0131698	0.753881
Pigf	1.41975	0.0155781	0.754262
Ccdc136	1.41398	0.0100162	0.695027
Kcnk10	1.40876	0.000415206	0.378149
Cyb5a	1.39949	0.0283869	0.754262
Rab9b	1.39922	0.0422186	0.792979
LOC100910446	1.3959	0.00725574	0.629349
Msn	1.39261	0.000323777	0.337006
2017-09-09	1.38706	0.0245777	0.754262
Nbl1	1.38433	0.0134519	0.753881
Inpp1	1.37846	0.0317504	0.760109
Cdk7	1.36255	0.0370064	0.772575
Plxdc2	1.35964	0.00407423	0.601473
Pmvk	1.35706	0.00616337	0.601473
Gnai2	1.35657	0.0207259	0.754262
AC134204.1	1.35534	0.0270979	0.754262
Stmn3	1.35508	0.0394339	0.784976
Zfand2b	1.35025	0.00676694	0.616299
Nipsnap3b	1.34772	0.00123773	0.530478
Ldha	1.3476	0.0261542	0.754262
Coro2a	1.34294	0.017888	0.754262
Tmem54	1.34231	0.0224069	0.754262
Thap1	1.34015	0.00198651	0.567618
Nnat	1.33381	0.0435116	0.798553
Tuba1a	1.33319	0.0277727	0.754262
Arpc3	1.33274	0.0122033	0.753503
Ndufa2	1.33126	0.0249848	0.754262
Mturn	1.33119	0.0195363	0.754262
Rragd	1.32743	0.0302212	0.754262
Stmn2	1.32618	0.0403135	0.784976
Fam124a	1.32609	0.0331454	0.772528
Ppa2	1.32328	0.0484368	0.811256
Grina	1.31313	0.0359865	0.772528
Lypd6b	1.31049	0.0472255	0.807043
Ptrhd1	1.30875	0.0158342	0.754262
Blvra	1.30825	0.00755055	0.641041
Dstn	1.30825	0.0494131	0.811256
Coro1a	1.30817	0.030105	0.754262
Zfp28	1.30762	0.0299139	0.754262
Pnpla3	1.30642	0.00654495	0.611366
Plekhf2	1.30374	0.0480724	0.808904
Bok	1.30075	0.020048	0.754262
Maoa	1.30013	0.0417701	0.792595
Itgb1	1.29681	0.0257791	0.754262
Clns1a	1.29506	0.0363309	0.772528
Aida	1.29236	0.00380166	0.601473
Tmem254	1.2919	0.0220825	0.754262
Snrnp27	1.28693	0.0342967	0.772528
Rimklb	1.28635	0.00413955	0.601473
Nans	1.28406	0.00199913	0.567618
Farsb	1.28403	0.0250381	0.754262
Atp6v0e1	1.28307	0.039637	0.784976
Ctnna1	1.28221	0.00328795	0.598055
Tax1bp3	1.27594	0.0406437	0.785491
Avpi1	1.27142	0.0447179	0.80664
Snx6	1.27112	0.0245351	0.754262
Sh3kbp1	1.26908	0.0304503	0.754262
Ak5	1.26886	0.031693	0.760109
Prkag2	1.26845	0.00609672	0.601473
Vamp3	1.26817	0.0374308	0.776983
Dpysl3	1.26732	0.0347911	0.772528
Cobl	1.26728	0.04941	0.811256
RGD1559786	1.26665	0.0302941	0.754262
Lrfn5	1.26488	0.00213993	0.567618
Ict1	1.25911	0.0385943	0.784976
St3gal4	1.2585	0.00995779	0.695027
Cyp51	1.25737	0.0366892	0.772528
Ttll1	1.25736	0.0181306	0.754262
Tuba1b	1.25531	0.0129811	0.753881
Rab15	1.25454	0.013018	0.753881
Resp18	1.2535	0.0348266	0.772528
Ubtf	1.25203	0.0492514	0.811256
Degs1	1.25139	0.00431958	0.601473
Ndufa9	1.24806	0.0369355	0.772575
Ehd1	1.24651	0.0315998	0.760109
RGD1564053	1.24522	0.00517775	0.601473
Fdps	1.24488	0.0210334	0.754262
Mrpl37	1.24258	0.0355953	0.772528
Pdia6	1.24066	0.033484	0.772528
Phb2	1.23678	0.029768	0.754262
Rab33a	1.23359	0.031859	0.760109
Zscan18	1.23165	0.0160155	0.754262
Syt16	1.23066	0.0299916	0.754262
Ikbkap	1.22859	0.00483882	0.601473
Tamm41	1.22765	0.000305515	0.337006
AABR07004992.1	1.22765	0.0496971	0.811661
Ppp1r14c	1.22735	0.0463309	0.807043
Cntn1	1.22609	0.025493	0.754262
Cab39l	1.22597	0.0262259	0.754262
Ccdc28b	1.22277	0.000651205	0.462201
Ywhaq	1.21963	0.0473558	0.807043
Serinc4	1.21932	0.0392072	0.784976
Rab3b	1.21548	0.00417151	0.601473
Ap1ar	1.21089	0.0161897	0.754262
LOC100912369	1.20641	0.00614726	0.601473
Lancl2	1.2049	0.00893861	0.66974
Kat5	1.20381	0.04092	0.788738
Lysmd1	1.20143	0.0473344	0.807043
Psen1	1.20077	0.0438428	0.800598
Pde6d	1.20048	0.00936808	0.677785
Arhgdib	1.19832	0.0178839	0.754262
Ubqln4	1.19659	0.0469627	0.807043
Necab2	1.19638	0.0276662	0.754262
RGD1563349	1.19607	0.0303692	0.754262
Ap1m1	1.19518	0.0216166	0.754262
Rbfox2	1.19394	0.0149911	0.754262
Rpl35a	1.19301	0.0316149	0.760109
Pea15	1.19298	0.0157899	0.754262
Manbal	1.19213	0.0418815	0.792595
Dbndd1	1.19176	0.0493448	0.811256
Nck2	1.19115	0.0210666	0.754262
Scrn1	1.1906	0.00108344	0.498918
Oxsr1	1.18825	0.0329932	0.772528
Dctn6	1.18726	0.0153947	0.754262
Tia1	1.18676	0.0181606	0.754262
Arf2	1.1837	0.000943548	0.497931
Mtch2	1.18336	0.0464475	0.807043
LOC100909441	1.18287	0.044838	0.80664
LOC100361180	1.18267	0.0193507	0.754262
Nagk	1.18222	0.023846	0.754262
Ube3c	1.18098	0.0203354	0.754262
LOC103689983	1.18055	0.0218728	0.754262
Gfm2	1.17981	0.0199912	0.754262
Dusp18	1.17973	0.0391503	0.784976
Mapk6	1.17965	0.0178837	0.754262
Hdgf	1.17911	0.00285598	0.583075
Pxmp4	1.17859	0.00426765	0.601473
Rtcd1	1.17821	0.000697805	0.462201
Pmp22	1.1762	0.0185688	0.754262
Acp2	1.17395	0.00325687	0.598055
Anapc5	1.1732	0.00362958	0.601473
Kif3b	1.17184	0.00562774	0.601473
Sdf2	1.17037	0.000175026	0.337006
Ap2m1	1.16928	0.0300961	0.754262
Thtpa	1.16915	0.0118175	0.752055
Tmem181	1.16856	0.047601	0.807043
Vps41	1.16732	0.0412475	0.790867
Dpysl2	1.16387	0.0121061	0.753503
G6pc3	1.16268	0.00259305	0.567618
Spryd4	1.16166	2.23e-05	0.0813342
Tmed10	1.1566	0.0275673	0.754262
Dclk3	1.15282	0.0260216	0.754262
Atxn10	1.15243	0.0273295	0.754262
Zcchc6	1.14938	0.0473091	0.807043
Txnl4b	1.14793	0.0418387	0.792595
Eif3g	1.14711	0.0413897	0.791511
Sae1	1.14695	0.0153461	0.754262
Sdf4	1.14622	0.0295007	0.754262
Tomm34	1.146	0.0284598	0.754262
Zfp512	1.14541	0.00607142	0.601473
LOC100911224	1.14492	0.0332295	0.772528
Cyth2	1.14444	0.0156683	0.754262
Surf4	1.14406	0.0475775	0.807043
Cdh11	1.14336	0.0362082	0.772528
Stx5	1.1412	0.0364019	0.772528
Zik1	1.14115	0.0232995	0.754262
Ptprk	1.14047	0.00813304	0.665812
Syt5	1.14027	0.0261723	0.754262
Rcbtb2	1.13989	0.0425548	0.792979
Tmem150c	1.13937	0.0138469	0.753881
B4galt3	1.13787	0.00831391	0.668694
Cct5	1.13752	0.049437	0.811256
Acat2l1	1.1354	0.0312438	0.760109
Actr1a	1.13537	0.0217944	0.754262
Pgm3	1.13307	0.0138637	0.753881
Chga	1.13146	0.0119734	0.752055
RGD1359108	1.1256	0.0425103	0.792979
Sumo3	1.12558	0.0340104	0.772528
Prmt9	1.12301	0.0487978	0.811256
Mycn	1.11578	0.0286087	0.754262
Gdpd1	1.11216	0.00288096	0.583075
Rbmx	1.11049	0.0262985	0.754262
Phf23	1.11036	0.0165721	0.754262
Fam21c	1.10792	0.0336397	0.772528
Glrx5	1.10295	0.0255828	0.754262
Cdv3	1.10023	0.0263304	0.754262
P4hb	1.09476	0.0103049	0.70709
Fam131b	1.08835	0.0197206	0.754262
Cat	1.08537	0.044374	0.806257
Vim	1.08181	0.0459804	0.807043
Ncaph2	1.07888	0.0037746	0.601473
Dcaf5	1.07596	0.0340249	0.772528
Add1	1.0684	0.0363315	0.772528
Smim7	1.05591	0.0474181	0.807043
Syngr3	1.05563	0.0223948	0.754262
Pdcd6	0.970834	0.0277708	0.754262
Fam134c	0.952587	0.0367439	0.772528
Rtn3	0.947947	0.0381038	0.784249
Snrk	0.942975	0.0392438	0.784976
Ddx17	0.930304	0.029527	0.754262
Neto1	0.927203	0.0162246	0.754262
mrpl9	0.917111	0.0139831	0.753881
Txnrd1	0.911735	0.00389052	0.601473
Ncstn	0.908619	0.0273036	0.754262
Xkr4	0.908473	0.0301337	0.754262
LOC100911625	0.906873	0.0145524	0.754262
Nr2c2	0.902583	0.0352647	0.772528
Qk	0.901911	0.0363662	0.772528
Kcnq5	0.901882	0.0134764	0.753881
Eml4	0.901698	0.0344682	0.772528
Eno2	0.900633	0.04586	0.807043
Rapgef5	0.899945	0.0452592	0.807043
Pik3r4	0.899562	0.0254467	0.754262
Zfp532	0.898542	0.0237523	0.754262
Snx27	0.894965	0.042415	0.792979
Atp2a2	0.890899	0.00231184	0.567618
Bri3bp	0.888442	0.00562699	0.601473
Ppm1h	0.887894	0.0243741	0.754262
G3bp1	0.887217	0.00245002	0.567618
Adipor2	0.885039	0.012898	0.753881
Ankh	0.883015	0.00841437	0.668694
Zfp106	0.882919	0.0239138	0.754262
Lrpap1	0.881582	0.0212099	0.754262
Epb41l1	0.879949	0.00884815	0.66974
Adgrl3	0.877823	0.0192803	0.754262
Ubl3	0.877231	0.0324718	0.765662
Slc39a9	0.877166	0.0114166	0.736524
Tspan5	0.876638	0.0328617	0.772356
Rab28	0.875313	0.0285698	0.754262
Hipk1	0.8746	0.0264653	0.754262
Slc22a23	0.869769	0.0405599	0.785491
Nolc1	0.867221	0.0400595	0.784976
Tfb2m	0.867082	0.0402877	0.784976
Pcsk2	0.866746	0.0264478	0.754262
Atp5g2	0.866383	0.0244223	0.754262
Gad1	0.862766	0.0258785	0.754262
Ivd	0.857783	0.0387854	0.784976
Ddi2	0.856651	0.0053842	0.601473
Rnf185	0.856481	0.0140719	0.753881
Dpp6	0.85508	0.0272444	0.754262
Ppp1r15b	0.852408	0.046262	0.807043
Efnb2	0.851701	0.0478139	0.807043
Gpm6b	0.851484	0.0133418	0.753881
Abcf3	0.85033	0.0252078	0.754262
Hnrnpd	0.848633	0.0426905	0.793477
Xpc	0.847955	0.0468431	0.807043
Fbxo21	0.845773	0.0457089	0.807043
Higd2a	0.845002	0.0190145	0.754262
Pla2g12a	0.844704	0.0162623	0.754262
Snx18	0.843448	0.00230822	0.567618
Lrrtm3	0.842766	0.0339425	0.772528
Eif1	0.841677	0.0465336	0.807043
Ptprn2	0.834203	0.0359236	0.772528
Tmem135	0.832616	0.00109562	0.498918
Ccni	0.831737	0.0128711	0.753881
Prpf18	0.830717	0.0255703	0.754262
Klhl11	0.830498	0.0431711	0.794304
Hcn1	0.829195	0.000956771	0.497931
Lamtor5	0.828176	0.0201302	0.754262
Cited2	0.827488	0.0367921	0.772528
Lrrc24	0.826569	0.0291269	0.754262
Ctcf	0.821277	0.0114229	0.736524
Syp	0.821113	0.0020077	0.567618
Nav3	0.818497	0.0291123	0.754262
Mob1b	0.818391	0.0430191	0.794304
Fam214a	0.815679	0.0249265	0.754262
Shmt2	0.815538	0.0454288	0.807043
Tmem59l	0.812531	0.00455156	0.601473
Pnpo	0.811221	0.0246185	0.754262
Errfi1	0.808326	0.0303644	0.754262
Pcbp2	0.80541	0.028661	0.754262
Gpr158	0.803459	0.0403861	0.784976
Pnrc1	0.803441	0.024014	0.754262
Txlna	0.80229	0.0280023	0.754262
Prickle2	0.801605	0.0267581	0.754262
Nap1l5	0.798407	0.00724264	0.629349
Plxna2	0.798057	0.0157059	0.754262
Xpr1	0.796731	0.037118	0.772691
Pmepa1	0.793307	0.0219936	0.754262
Dnajb12	0.792253	0.0490906	0.811256
Sorbs2	0.789522	0.0236307	0.754262
Rgmb	0.789443	0.0447709	0.80664
Kcnj3	0.787119	0.00562383	0.601473
R3hdm1	0.786488	0.00619276	0.601473
AABR07032856.1	0.78586	0.0164431	0.754262
Dcaf7	0.784395	0.0351093	0.772528
Gpatch8	0.78355	0.0174052	0.754262
Btbd3	0.783169	0.0153955	0.754262
AABR07026473.1	0.782028	0.0358848	0.772528
Prelid3a	0.780905	0.0276896	0.754262
Jam2	0.78079	0.00506483	0.601473
Spock1	0.780272	0.0393001	0.784976
Nr1d2	0.779992	0.0219956	0.754262
Sox2	0.77937	0.0400959	0.784976
Tmem170b	0.778176	0.0119075	0.752055
Plpp3	0.776917	0.0279926	0.754262
Sik2	0.776558	0.0298698	0.754262
Calb1	0.77575	0.0314767	0.760109
Id4	0.775643	0.0404016	0.784976
Stxbp5l	0.773208	0.00256804	0.567618
Ssh2	0.77083	0.047851	0.807043
Eif2ak2	0.768889	0.0487346	0.811256
Atp2b2	0.766387	0.030539	0.754262
Tyw1	0.76542	0.0421828	0.792979
Klf7	0.764465	0.0313768	0.760109
Spry2	0.763908	0.000895287	0.497931
Timp1	0.763	0.0153945	0.754262
Sparcl1	0.762158	0.0452885	0.807043
Tjp2	0.761922	0.0208379	0.754262
Slc3a2	0.75886	0.0447728	0.80664
Setd2	0.7578	0.0474142	0.807043
Igsf11	0.755455	0.00724549	0.629349
Ranbp10	0.75495	0.0310904	0.760109
Gramd3	0.751221	0.0347276	0.772528
Wasl	0.750252	0.0110897	0.734544
Mapre3	0.747573	0.0411026	0.790168
Cyp7b1	0.747562	0.0237438	0.754262
Kin	0.74652	0.0460085	0.807043
Vamp2	0.744623	0.0380876	0.784249
Asb13	0.743394	0.0211367	0.754262
S1pr1	0.742692	0.0202849	0.754262
Rn50_13_0822.1	0.741783	0.00336539	0.598055
Samd9l	0.741134	0.0366526	0.772528
LOC100911911	0.740421	0.0343483	0.772528
Best1	0.736241	0.0224566	0.754262
Mdm2	0.7321	0.0190059	0.754262
Mtmr10	0.73106	0.00264878	0.567618
Slc6a1	0.730243	0.026034	0.754262
Cpt1c	0.729437	0.0423599	0.792979
AABR07056576.1	0.728592	0.0213381	0.754262
Aldh5a1	0.727606	0.0022056	0.567618
Pabpc1	0.727367	0.0292157	0.754262
Gclc	0.724395	0.00908731	0.66974
Nfat5	0.720767	0.0247187	0.754262
Rprd2	0.71617	0.0267517	0.754262
Flcn	0.7117	0.0496175	0.811661
Abca1	0.70658	0.0391407	0.784976
Ndrg2	0.704191	0.00560222	0.601473
Creg1	0.699249	0.0166977	0.754262
Bcl6	0.695805	0.0202961	0.754262
Nfe2l2	0.694869	0.0388073	0.784976
Prrg4	0.693945	0.00159852	0.567618
Zmat3	0.692447	0.0075665	0.641041
Rn60_1_2212.3	0.692315	0.0348675	0.772528
Ugt8	0.691732	0.032132	0.760109
Grin1	0.688862	0.0393227	0.784976
B3galt1	0.683749	0.0109518	0.734544
Arhgap32	0.679848	0.0234189	0.754262
Aen	0.679367	0.0139837	0.753881
Gprc5b	0.679055	0.0103841	0.70709
Gadd45a	0.678871	0.0135084	0.753881
Cgrrf1	0.676537	0.00625711	0.601473
Slc38a3	0.676358	0.0279812	0.754262
Hist1h2ao	0.674898	0.0093956	0.677785
Nqo1	0.671038	0.0203502	0.754262
LOC100910875	0.669292	0.0336638	0.772528
Nova1	0.668458	0.0149692	0.754262
Lix1	0.665758	0.0288337	0.754262
Ulk1	0.663523	0.0490509	0.811256
Phlda3	0.662755	0.0256043	0.754262
Atp5g1	0.661663	0.0354479	0.772528
Megf10	0.659267	0.0132078	0.753881
Abat	0.654166	0.0177886	0.754262
Vcam1	0.6517	0.0206742	0.754262
Slc1a3	0.649797	0.0477694	0.807043
Acsbg1	0.648406	0.0364695	0.772528
Mt2A	0.645622	0.0177674	0.754262
Caln1	0.645122	0.014025	0.753881
Grin2a	0.639265	0.0299327	0.754262
Dexi	0.63814	0.0216851	0.754262
Atp1b2	0.631146	0.0402251	0.784976
Tp53inp1	0.629283	0.0229951	0.754262
Slc14a1	0.628617	0.0287964	0.754262
Ahcyl1	0.628195	0.0088625	0.66974
Gpr37l1	0.620845	0.0346853	0.772528
Acvr1	0.618857	0.0430931	0.794304
Hap1	0.608914	0.00331654	0.598055
F3	0.607598	0.0110265	0.734544
Ddit4	0.603314	0.0200514	0.754262
Timp4	0.586143	0.00477063	0.601473
Fam167a	0.58389	0.0234698	0.754262
Traf3	0.574186	0.0320457	0.760109
Plp1	0.570636	0.0437783	0.800598
Pmaip1	0.56399	0.0174217	0.754262
Sesn2	0.558269	0.0238691	0.754262
Fgl2	0.537039	0.00862712	0.668694
Ano3	0.525323	0.01712	0.754262
Mag	0.50528	0.0196091	0.754262
Eif4a1	0.501039	0.0430304	0.794304
Apod	0.48502	1.6e-05	0.0813342
Kcnj10	0.482432	0.0354664	0.772528
Pla2g7	0.462537	0.0397235	0.784976
Atp1a2	0.460488	0.0060326	0.601473
AC128848.1	0.454505	0.0284504	0.754262
Slc7a11	0.411227	0.0142303	0.754262
Hmox1	0.407794	0.0234574	0.754262
Xk	0.39836	0.0418716	0.792595
AABR07025743.1	0.248969	0.0361369	0.772528
