# Supplementary material for: KLF6 and STAT3 co-occupy regulatory DNA and functionally synergize to promote axon growth in CNS neurons
Source: Sci Rep. 2018 Aug 22;8:12565. doi: 10.1038/s41598-018-31101-5 (PMC6105645; doi:10.1038/s41598-018-31101-5)
Supplement: Supplementary file 3 — Supplementary table 2 [file 41598_2018_31101_MOESM3_ESM.xlsx]

## Sheet: Sheet1
Transcript ID	Gene	primer sequence	product size
ENSRNOT00000013393.6	s100a11	5' TCGAGTCCCTGATTGCTGTT	123
		3' TCTGGTTCTTCGTGAAGGCG
ENSRNOT00000035240.4	s100a10	5' CAGGGCCCAGGTTTCAACAG	148			Cycling conditions
		3' GGAACTCCCTTTCCATGAGCA				Initial denaturation	95 degrees, 3 min
ENSRNOT00000028411.3	ccnd1	5' TCAAGTGTGACCCGGACTG	135			PCR cycling (45 cycles)	95 degrees, 10 to 15 s
		3' GGATCGATGTTCTGCTGGGC					55 - 65 degrees, 30 to 45 s
ENSRNOT00000014216.5	Lgals3	5' CCCAACGCAAACAGTATCAC	80			Melt Curve (dissociation stage)	Default - ABI machine
		3' TTCTCATTGAAGCGGGGGTT
ENSRNOT00000078532.1	KLF6	5' CACACAGGAGAAAAGCCTTACAGAT	150
		3' GTCAGACCTGGAGAAACACCTG
ENSRNOT00000050443.4	GAPDH	5' GCATCTTCTTGTGCAGTGCC	125
		3' TACGGCCAAATCCGTTCACA
ENSRNOT00000042459.4	Actb	5' ATGAAGGCTATGCTCTGCCC	145
		3' TTCTTTGACATCCCGCACGA
